# Supplementary material for: Assessment of miR-103a-3p in leukocytes—No diagnostic benefit in combination with the blood-based biomarkers mesothelin and calretinin for malignant pleural mesothelioma diagnosis
Source: PLoS One. 2022 Oct 14;17(10):e0275936. doi: 10.1371/journal.pone.0275936 (PMC9565669; doi:10.1371/journal.pone.0275936)
Supplement: S1 Dataset — (XLSX) [file pone.0275936.s005.xlsx]

## Sheet: Table
ID	CA_CO (0=control, 1=Case)	Sex (1=men, 2=women)	Age [years]	Mesothelin [nmol/L]	Calretinin_DLD [ng/mL]	miR_103a3p_2norm_miR125a
1	1	1	62	8.25999	3.72	90.5097
2	0	2	59	1.10881	0.165	16.6795
3	1	1	68	1.46583	0.513	56.1028
8	0	1	71	1.31107	0.203	18.3792
11	0	2	83	1.01641	0.578	65.3448
12	0	2	54	0.52664	0.045	106.891
14	1	1	63	3.25964	1.896	106.153
15	0	2	60	0.568819	0.389	139.102
18	0	1	36	0.497572	0.449	20.393
22	0	2	51	0.273461	0.176	5.6962
28	0	1	54	0.144705	0.01	27.6878
33	1	1	67	69.3126	4.35	29.446
42	1	1	56	0.420469	0.298	25.1067
45	0	2	57	0.246032	0.726	315.173
47	0	2	53	0.463113	0.137	117.784
48	0	1	54	0.597802	0.201	18.6357
53	1	1	63	0.741589	7.744	17.0299
55	0	1	49	0.212445	0.004	51.9842
59	0	2	57	0.519288	0.209	21.8566
61	0	1	67	0.402808	0.106	20.5348
64	1	1	48	1.16087	1.128	72.0037
67	1	2	68	3.32192	0.272	164.279
68	1	1	49	22.5365	5.085	144.007
70	0	1	63	0.38469	0.03	192.672
71	0	1	74	0.619775	0.13	87.4266
72	1	1	75	2.28755	1.641	109.896
75	0	2	54	0.312627	0.087	600.491
80	0	2	70	0.590866	0.218	80.4489
83	0	1	72	0.637294	0.045	182.278
84	1	1	47	1.31413	0.414	61.8199
92	0	2	66	1.05151	0.393	135.298
94	1	1	60	1.67412	0.084	177.294
100	1	1	47	0.25331	0.097	108.383
106	1	1	70	3.68909	0.819	76.6386
110	1	1	76	2.70949	0.286	28.0514
113	1	2	53	1.46445	1.499	194.012
117	1	2	58	3.79571	0.453	326.288
120	1	1	67	1.03479	0.776	541.193
122	1	1	49	2.6206	0.445	99.0442
124	1	2	72	2.71926	5.088	809.002
127	1	1	77	41.2926	12.698	57.68
130	0	1	57	0.660787	0.063	89.8845
131	0	1	48	0.400422	0.069	298.172
132	0	1	49	0.254664	0.073	63.5579
141	1	1	64	1.72611	2.318	186.108
144	1	1	68	8.32916	1.802	304.437
145	1	1	74	8.35855	1.268	146.018
148	0	1	62	0.203452	0.084	44.3235
149	0	1	49	0.432907	0.067	47.1766
150	0	1	48	0.552901	0.059	38.8542
151	0	2	51	0.284883	0.324	35.5062
153	0	1	58	0.51068	0.075	88.0347
157	0	1	62	0.741433	0.068	106.891
159	1	1	54	2.82881	0.694	151.167
160	1	1	38	4.14839	2.723	270.597
161	0	1	47	1.03036	0.009	989.119
162	1	2	57	5.43667	1.597	93.0542
166	1	1	73	1.93556	0.627	216.767
168	1	1	51	0.251887	0.543	139.102
170	1	1	61	6.63726	7.785	235.568
172	1	1	67	9.56038	2.076	621.668
174	0	1	38	0.232779	0.09	122.786
176	1	2	62	1.87232	2.277	78.7932
179	1	2	53	1.23228	0.186	85.0359
182	0	1	61	1.37557	0.369	178.527
187	1	1	73	2.3354	3.244	95.0095
188	0	2	68	0.726929	0.036	144.007
189	1	1	70	1.3946	0.279	324.426
193	1	1	71	3.68703	3.943	84.4485
194	1	1	68	1.37902	0.161	115.36
197	1	2	73	2.13474	5.461	259.574
198	1	1	66	7.34928	2.377	190.019
203	1	1	62	2.76813	2.774	497.219
204	1	1	65	76.7369	7.895	119.428
206	1	1	71	3.92596	1.663	935.763
207	1	1	57	39.3405	12.244	218.275
208	0	1	62	0.847144	0.005	29.2426
210	1	1	77	3.47533	1.963	243.875
214	0	1	46	0.324547	0.002	68.5935
215	0	2	63	0.632279	0.256	140.07
216	1	1	56	0.575061	0.326	76.6386
217	1	1	58	2.1494	0.847	36.2523
218	0	1	53	2.05216	0.243	51.2685
219	0	2	50	0.615441	0.313	238.856
220	1	1	72	0.960384	0.296	245.572
223	1	1	72	3.71076	1.856	318.776
225	1	1	49	1.08183	6.013	80.4489
226	1	2	46	2.4272	1.679	72.0037
227	1	1	52	7.92176	1.846	39.3966
229	0	1	54	0.202918	0.246	5.57897
237	1	1	80	2.36297	0.444	210.839
239	1	1	73	13.6576	9.241	219.793
243	1	1	53	3.76871	3.442	121.938
244	0	1	48	0.337244	0.109	26.7228
245	0	1	79	0.757096	0.222	120.259
255	0	1	62	0.82634	0.111	133.436
258	1	2	51	1.35017	1.756	124.5
261	0	1	62	0.405632	0.022	310.834
268	0	1	51	0.460329	0.225	191.341
272	0	1	61	0.405988	0.212	16.7955
273	0	1	52	0.354202	0.02	212.306
279	1	1	73	6.57127	12.704	354.588
285	1	1	72	2.78461	0.595	185.333
287	0	1	76	1.1241	0.27	230.72
289	0	1	55	0.291566	0.14	119.428
291	0	2	46	1.2364	0.254	31.3414
295	0	1	42	0.739803	0.108	76.0031
296	0	1	65	1.15384	0.173	141.044
299	0	1	67	0.744688	0.099	146.018
301	0	1	57	0.681399	0.202	54.9482
303	0	1	81	0.965645	0.201	91.7731
305	0	1	78	0.582059	0.094	66.257
307	0	1	52	0.174545	0.149	73.5167
309	0	1	54	0.389049	0.112	87.2398
312	0	1	42	0.47627	0.07	46.33
314	1	1	59	12.5909	1.505	121.938
316	0	2	52	0.769097	0.181	174.853
318	0	1	55	1.07597	0.088	94.3532
320	0	1	54	0.297092	0.075	75.0132
321	1	1	71	3.09552	3.366	87.4266
323	0	1	55	0.479352	0.225	158.16
324	0	1	73	0.330192	0.133	151.167
325	1	1	75	0.876415	0.284	28.0514
327	0	1	60	1.39554	1.207	85.0359
330	0	1	80	0.376449	0.04	121.938
331	0	1	58	0.885383	0.11	59.7141
332	0	1	56	0.372303	0.054	35.261
333	1	1	63	2.09378	0.537	39.6706
334	1	1	61	2.09201	2.937	88.0347
336	0	1	56	0.673681	0.276	187.403
337	0	1	46	0.33658	0.222	487.751
338	0	1	60	0.425183	0.111	308.687
339	0	1	57	0.417835	0.222	3169.41
340	0	1	47	0.306025	0.08	16.7955
341	1	2	62	2.05405	0.263	137.742
344	0	1	59	0.308703	0.191	67.1819
345	0	1	46	0.510849	0.204	23.1029
346	0	2	51	0.376299	0.292	166.572
351	1	1	59	15.0787	5.361	109.896
352	0	1	60	0.442156	0.024	127.116
362	1	1	82	4.87236	0.227	225.129
364	0	1	55	0.910824	0.199	897.644
365	0	1	55	1.33541	0.137	666.287
366	0	1	57	1.00757	0.167	1038.29
368	0	1	70	0.603681	0.264	866.353
370	0	1	64	0.636549	0.055	1552.09
373	1	1	57	7.75003	9.2155	670.921
374	0	1	53	0.274823	0.089	699.413
387	0	1	46	0.429576	0.058	1562.89
389	0	1	56	0.487901	0.11	2072.52
394	0	1	59	0.216808	0.15	617.374
395	0	1	63	0.64195	0.005	1160.07
401	0	1	45	0.933992	0.628	670.921
402	1	1	71	0.398871	0.045	377.413
403	0	2	71	2.35656	0.358	621.668
405	0	1	56	0.698344	0.29	689.784
410	0	1	43	0.31868	0.257	855.13
411	1	1	57	1.27229	0.453	280.139
417	1	2	53	3.23963	0.341	304.437
418	1	1	65	0.521304	0.21	1360.57
419	1	1	54	0.506251	0.487	2019.8
420	0	1	82	2.20445	0.135	8.39773
422	0	1	56	0.699439	0.037	344.892
423	0	1	58	0.704676	0.139	1379.57
424	0	1	60	0.860454	0.028	580.037
427	0	2	45	0.202665	0.722	407.315
433	1	2	66	4.60154	0.952	596.344
434	0	1	69	0.366892	0.113	739.292
435	0	2	51	0.376795	0.423	1871.53
436	0	2	42	0.516519	0.461	359.538
439	0	1	67	0.681941	0.029	837.532
444	0	1	65	0.54798	0.154	1715.6
447	0	2	66	0.520043	0.093	1160.07
448	0	1	67	0.397524	0.254	2272.4
450	0	1	65	0.625872	0.127	797.865
457	0	1	56	0.375552	0.037	661.685
466	0	1	56	0.755815	0.034	770.686
467	0	1	75	0.399789	0.071	233.941
468	0	1	56	0.345706	0.039	995.999
469	0	1	54	0.34137	0.045	442.643
471	0	1	62	0.518484	0.058	192.672
472	0	1	55	1.2501	0.076	572.051
473	0	1	53	0.374447	0.01	922.88
474	1	2	71	9.90025	10.625	843.357
478	0	1	60	1.00745	0.036	910.175
484	0	1	48	0.273086	0.164	1278.29
486	0	2	71	0.265445	0.45	995.999
487	0	1	66	0.625883	0.07	242.191
492	0	1	48	0.179001	0.123	770.686
495	0	1	70	0.769926	0.061	308.687
504	1	1	42	2.21315	0.551	72.1265
529	1	1	56	3.65933	3.366	1438.15
533	1	1	71	1.57038	1.24	1871.53
534	1	1	56	1.80535	1.696	474.413
536	1	1	46	1.74893	0.149	1734.13
537	1	1	56	1.02668	1.223	1269.46
538	1	1	68	0.550699	0.33	225.972
540	1	1	54	28.7169	10.236	955.426
541	1	1	55	1.55837	1.525	301.99
543	1	1	55	1.37039	5.68	280.139
545	1	2	80	6.19768	1.735	278.204
549	1	1	45	43.3449	2.786	526.394
600	0	1	70	0.517764	0.131	1595.73
603	0	2	64	0.33911	0.351	1082.39
611	0	1	76	0.247204	0.382	1269.46
612	0	2	78	0.538374	0.338	1552.09
613	1	1	55	0.905857	0.151	1068.92
614	0	1	59	0.732331	0.345	436.549
619	0	1	75	0.347523	0.238	512
622	0	2	63	0.840921	0.566	84.4485
624	0	1	59	1.09906	0.179	1128.35
625	0	2	56	0.4649	0.145	1926.59
629	0	1	54	0.428524	0.249	1226.22
633	1	1	67	0.817618		88.647
634	1	1	45	12.4364	11.579	1782.89
635	1	1	52	2.03792	0.586	1060.11
637	1	1	81	1.05478	1.61	458.251
640	0	1	62	0.516462	0.159	161.6
645	1	1	54	1.63446	2.534	1858.6
646	0	1	57	0.371315	0.175	74.028
647	1	1	63	28.5988	17.645	1493.38
649	1	1	62	0.278161	0.427	1646.1
650	1	2	45	1.27529	0.227	404.501
652	0	1	83	1.11135	0.112	364.557
654	0	1	73	0.348023	0.136	657.114
655	0	1	64	0.720869	0.147	1160.07
657	0	1	62	0.218122	0.119	430.539
658	0	2	72	0.26	0.181	487.751
659	0	1	70	0.581551	0.135	257.781
660	0	1	84	0.483841	0.277	415.873
664	0	1	92	1.46475	0.234	296.112
665	0	1	61	0.334686	0.14	1478.58
666	0	1	71	0.64881	0.235	1478.58
668	0	2	61	0.632348	0.341	3082.75
670	0	2	65	0.741894	0.27	1520.15
672	0	2	62	0.503699	0.519	872.44
676	0	1	86	1.16508	0.18	2856.44
680	0	1	61	0.761553	0.274	1382.85
681	0	1	79	0.478927	0.289	1009.9
682	0	1	82	0.417378	0.261	1379.57
683	0	2	62	0.572223	0.111	248.376
684	0	2	74	0.305414	0.081	349.706
685	0	2	72	0.257257	0.172	359.538
688	0	2	75	0.549581	0.194	1924.14
689	0	1	74	0.461426	0.168	776.047
690	0	1	63	0.179818	0.097	600.491
691	0	1	82	1.45664	0.19	162.017
692	0	1	51	0.358997	0.127	2048
694	0	1	67	0.287691	0.107	600.491
695	0	1	71	0.71289	0.005	5330.3
696	0	1	63	0.768333	0.124	1629.26
697	0	1	71	0.755331	0.186	198.088
698	0	1	54	1.06003	0.127	288.015
699	0	1	74	0.347431	0.301	407.315
700	0	1	68	0.768218	0.06	1652
702	0	1	66	0.54316	0.134	486.864
703	0	1	61	0.588715	0.246	812.42
706	1	1	58	38.0619	9.6105	666.287
709	0	1	81	0.50134	0.135	1754.51
710	0	1	65	0.606994	0.065	868.397
711	0	1	63	0.400911	0.046	592.439
712	0	1	74	0.593594	0.309	1649.42
713	0	1	58	0.502232	0.005	245.395
715	0	1	58	1.12817	0.233	188.706
716	0	1	63	1.36529	0.004	916.075
717	0	1	73	0.562453	0.073	354.588
718	0	1	70	0.459509	0.266	398.932
719	0	1	58	0.541944	0.092	233.941
720	0	1	72	0.832204	0.197	418.766
721	0	1	62	0.434299	0.033	1229.13
724	0	1	63	0.938483	0.149	1664.19
725	0	1	73	0.475857	0.102	1603.42
726	0	1	79	0.442564	0.01	1038.29
727	0	1	79	0.878056	0.109	2105.58
728	0	1	71	0.444399	0.031	592.224
730	0	1	70	0.552254	0.033	1468.37
732	0	1	59	0.530725	0.025	1105.13
733	0	1	76	1.027	0.119	298.172
734	0	1	72	0.403577	0.028	377.413
735	0	1	64	0.871572	0.163	1938.29
737	0	1	81	0.518785	0.114	387.608
738	0	1	70	0.802006	0.097	266.871
739	1	1	69	3.50448	6.876	410.148
740	1	1	60	2.18545	1.607	704.277
741	0	1	66	8.19493	0.653	143.013
745	0	1	73	0.416654	0.099	199.466
747	0	1	66	0.432423	0.058	153.406
748	0	1	68	0.850626	0.2	82.7106
749	0	2	63	1.26061	0.206	227.544
751	0	1	83	0.787441	0.034	184.823
752	0	1	71	1.07049	0.031	88.0798
753	0	1	80	1.18643	0.088	206.5
754	0	1	83	0.968036	0.054	221.069
755	0	1	70	0.585007	0.087	41.0696
756	0	1	70	1.04896	0.068	280.139
761	0	1	82	0.724742	0.537	95.6255
762	0	1	79	0.771607	0.011	1074.91
764	0	1	68	0.676914	0.124	109.137
768	0	1	71	1.03356	0.182	270.597
769	0	1	68	0.425553	0.005	491.143
770	0	1	58	0.551783	0.043	177.294
774	0	1	77	1.02442	0.109	280.139
775	0	1	72	1.1832	0.116	540.55
778	1	1	60	4.93525	34.308	230.582
779	1	1	65	0.820512	0.028	116.732
780	0	1	66	1.97361	0.005	173.645
781	0	1	69	2.00232	0.13	202.251
782	0	1	72	0.759945	0.158	380.653
787	0	2	55	0.67462	0.431	436.549
788	1	1	77	2.49826	0.879	190.019
789	0	1	54	1.21787	0.041	250.732
793	1	1	73	2.13748	1.084	77.7085
794	0	1	41	0.65242	0.516	229.126
795	1	1	56	2.94022	0.602	247.28
798	1	1	65	31.5045	2.032	386.016
800	1	1	80	1.06759	0.808	1509.65
801	0	1	51	0.481873	0.082	526.394
802	0	1	44	0.475658	0.274	393.44
805	1	2	56	1.61131	0.869	821.15
806	0	1	59	0.591682	0.005	191.341
807	0	1	54	0.581441	0.092	194.012
809	1	2	62	0.377506	0.381	41.6429
811	1	1	64	1.28214	0.005	285.618
812	0	2	56	1.06736	0.421	106.095
814	0	1	77	0.497162	0.095	719.076
816	1	1	54	30.8956	5.989	191.341
